# Supplementary material for: Doping Tuned the Carrier Dynamics in Li-Doped Bi2Se3 Crystals Revealed by Femtosecond Transient Optical Spectroscopy
Source: Nanomaterials (Basel). 2025 Jun 30;15(13):1010. doi: 10.3390/nano15131010 (PMC12250898; doi:10.3390/nano15131010)
Supplement: Supplementary file 1 [file nanomaterials-15-01010-s001.zip]

Archive with 1 entries (1 files):
- nanomaterials-3702458-supplementary.pdf
